# Supplementary material for: A computational method for large-scale identification of esophageal cancer-related genes
Source: Front Oncol. 2022 Aug 16;12:982641. doi: 10.3389/fonc.2022.982641 (PMC9425068; doi:10.3389/fonc.2022.982641)
Supplement: Supplementary file 1 [file Table_1.xls]

## Sheet: related-genes(1)
ALDH1A1
ALDH2
CD44
DPYD
EGFR
ERBB2
BEFREE
ESR1
ESR2
FGFR2
FGFR4
GSTP1
HGF
HP
KDR
KRAS
MAGEA2
MET
MST1R
SERPINE1
PLG
MAP2K7
PTPN11
ROS1
SRM
SST
ADAM17
TRIO
TYMS
UGT2B7
PROM1
PER2
SPHK1
ABCG2
RGS22
CD274
CPA4
CMAS
RHBDF2
UBXN11
MAGEA2B
